# Supplementary material for: Implications of LINC01094 for human malignancies
Source: PeerJ. 2026 Jan 27;14:e20621. doi: 10.7717/peerj.20621 (PMC12857556; doi:10.7717/peerj.20621)
Supplement: Supplemental Information 2 — MiRNA target prediction for LINC01094 was performed using the lncRNASNP2 database ( http://bioinfo.life.hust.edu.cn/lncRNASNP2). [file peerj-14-20621-s002.csv]

ens_id	name	dataset	tumor_median	normal_median	log2fc	p-val	q-val
ENSG00000251442	LINC01094	ACC	0.42	0.62	3.53	2.7e-41	3.23e-41
ENSG00000251442	LINC01094	BLCA	0.74	0.44	0.57	0.0977	0.126
ENSG00000251442	LINC01094	BRCA	1.94	0.73	2.3	1.22e-246	1.18e-244
ENSG00000251442	LINC01094	CESC	0.92	0.45	0.73	0.0301	0.0305
ENSG00000251442	LINC01094	CHOL	1	0.14	1.95	2.62e-05	4.61e-05
ENSG00000251442	LINC01094	COAD	0.68	0.36	3.14	1.24e-135	1.12e-135
ENSG00000251442	LINC01094	DLBC	1.64	0.23	3.86	2.06e-42	3.58e-42
ENSG00000251442	LINC01094	ESCA	1.14	0.77	1.97	5.29e-50	1.71e-50
ENSG00000251442	LINC01094	GBM	4.48	1.54	3.13	1.59e-117	5.26e-117
ENSG00000251442	LINC01094	HNSC	1.46	0.82	0.83	2.29e-05	5.23e-05
ENSG00000251442	LINC01094	KICH	0.51	0.44	3.03	3.38e-36	5.65e-36
ENSG00000251442	LINC01094	KIRC	2.24	0.46	3.64	1.54e-146	7.58e-145
ENSG00000251442	LINC01094	KIRP	1.52	0.4	4.15	5.89e-98	3.89e-96
ENSG00000251442	LINC01094	LAML	0.77	1.62	-1.87	2.19e-24	4.72e-25
ENSG00000251442	LINC01094	LGG	4.45	1.66	4.19	2.31e-271	4.39e-270
ENSG00000251442	LINC01094	LIHC	0.21	0.08	1.43	7.68e-19	1.34e-18
ENSG00000251442	LINC01094	LUAD	1.8	1.55	1.92	1.08e-74	6.63e-75
ENSG00000251442	LINC01094	LUSC	1.64	1.51	1.82	1.3e-69	8.27e-70
ENSG00000251442	LINC01094	OV	1.39	0.26	4.49	4.09e-154	2.28e-153
ENSG00000251442	LINC01094	PAAD	1.58	0.18	4.11	2.48e-131	6.18e-131
ENSG00000251442	LINC01094	PCPG	0.46	0.32	-0.04	0.954	0.784
ENSG00000251442	LINC01094	PRAD	0.5	0.53	0.35	0.000402	0.000195
ENSG00000251442	LINC01094	READ	0.67	0.36	3.21	2.39e-57	9.65e-58
ENSG00000251442	LINC01094	SARC	1.42	0.18	4.22	2.48e-304	3.25e-303
ENSG00000251442	LINC01094	SKCM	0.9	1.01	0.76	1.22e-23	4.56e-24
ENSG00000251442	LINC01094	STAD	1.13	0.3	2.65	9.41e-76	1.41e-74
ENSG00000251442	LINC01094	TGCT	0.71	0.49	2.84	9.32e-111	3.2e-111
ENSG00000251442	LINC01094	THCA	0.89	0.66	2.77	6.15e-199	1.3e-198
ENSG00000251442	LINC01094	THYM	0.57	0.58	1.27	0.201	0.622
ENSG00000251442	LINC01094	UCEC	0.77	0.32	2.44	8.86e-57	2.34e-56
ENSG00000251442	LINC01094	UCS	0.64	0.23	3.18	9.59e-49	1.69e-48
